# Supplementary material for: Investigating Empathy-Like Responding to Conspecifics’ Distress in Pet Dogs
Source: PLoS One. 2016 Apr 28;11(4):e0152920. doi: 10.1371/journal.pone.0152920 (PMC4849795; doi:10.1371/journal.pone.0152920)
Supplement: S1 Data — (XLSX) [file pone.0152920.s001.xlsx]

## Sheet: Behavior
ID	Conditions	Type	Session	Sex	Stress_B	Prox_Owner	Prox_fence	Look_Owner	Look_Speaker	Affiliative_B	Prox_Subject	ProxPartner
Toivo	Stranger	Whines	1	M	0	0	23.2	13.8	14.6	1.8	9.6	2.4
Aiko	Familiar	Whines	2	M	6	23	13.4	3.6	18.4	4	4	2.4
Nell	Control	Artificial control sounds	3	F	0	40.2	0	0	9	10.8	0	23.4
Yori	Stranger	Whines	2	M	20.2	40.2	0	7.6	22	29.2	3.2	7.2
Nell	Stranger	Whines	1	F	0	0	12.2	1.6	15	3.6	3.4	15.8
Xena	Familiar	Whines	1	F	0.2	25.2	6.8	0.2	31.2	26.2	0	28
Bounty	Control	Artificial control sounds	1	F	0	0	0	0	5.6	7.8	2.6	1.6
Gizmo	Control	Artificial control sounds	1	M	0	27	0	6.4	13.8	18.2	0	18.2
Neela	Control	Artificial control sounds	3	F	5.8	6.4	26.2	0	24.4	14.8	0	15.2
Achuk	Familiar	Whines	2	F	3.2	0	9.6	0.4	13.2	8.8	0	5.4
Charlie	Familiar	Whines	1	M	0	0	19	1	34.4	22.8	0	8
Yori	Familiar	Whines	3	M	0	40.2	0	0.2	38.8	29.6	0	7.8
Bounty	Stranger	Whines	3	F	0.4	0	2.4	0	18.4	11	1.4	7
Bounty	Familiar	Whines	2	F	0	0	0	0	4.8	9	9.6	5.4
Charlie	Stranger	Whines	3	M	0	7.4	28.8	1.6	25	17.8	0	7.8
Neela	Familiar	Whines	1	F	5.4	4.8	30.6	5.4	19.4	15.8	2.2	15
Funny	Familiar	Whines	1	F	0	40.2	0	0.2	37.8	14.2	3.8	16.2
Gizmo	Stranger	Whines	3	M	17.4	14.8	0	0.2	26.8	24.2	0	24.4
Lizzy	Stranger	Whines	1	F	0	0	22.6	0	29.6	1.8	3.6	16.6
Achuk	Stranger	Whines	1	F	7	0	8.6	0	30.4	12	7.2	4.2
Nell	Familiar	Whines	2	F	0.2	25.2	12	0.8	29.6	7.4	0	18.6
Aiko	Control	Artificial control sounds	3	M	0	17.8	14	0	31.6	2.4	12.2	2.4
Cookie	Control	Artificial control sounds	3	M	0	40.2	0	11.6	27.8	28.8	0	26
Achuk	Control	Artificial control sounds	3	F	3.2	0	0	0	22.4	2.4	1.8	2.4
Elrond	Control	Artificial control sounds	1	M	0	0	0	0	13.2	5	19.2	1.6
Elrond	Familiar	Whines	3	M	8.8	33.6	0	4.4	30.4	8	5.6	15
Jessy	Stranger	Whines	2	F	2	3.2	13.8	3.2	13.8	6.2	3.2	12.4
Charlie	Control	Artificial control sounds	2	M	0	0	0	2.2	9	16	9.8	3.6
Jessy	Control	Artificial control sounds	1	F	0.4	0	0	0	17.2	2.6	0	11.2
Xena	Stranger	Whines	2	F	0.8	29.4	9	0.8	30.4	18.8	4.2	13
Lizzy	Control	Artificial control sounds	2	F	0	0	6.6	0.4	28.4	1.4	4.2	13.2
Neela	Stranger	Whines	2	F	3	1.6	35.8	0.6	30.6	17.6	4.2	14.6
Funny	Control	Artificial control sounds	2	F	0	0	34.4	0.6	13.8	11	0	17.8
Lizzy	Familiar	Whines	3	F	0	1.6	26.4	1.2	19.8	2.2	0	12.6
CHARLy	Stranger	Whines	3	M	0	0	0	0	36.4	12.6	10.6	8.6
Funny	Stranger	Whines	3	F	5	0	34.8	0	39	24	0	22.4
Xena	Control	Artificial control sounds	3	F	0	40.2	0	0	37.8	18	0.2	15.8
CHARLy	Familiar	Whines	2	M	0	0	31.4	0	30.2	5.2	4.6	8.4
Cookie	Stranger	Whines	2	M	0	40.2	0	18.2	19	23.6	0	21.8
Toivo	Control	Artificial control sounds	2	M	0	10.6	0	20.6	4.4	0.2	17.6	0
Cookie	Familiar	Whines	1	M	0	34.4	0	5.2	33.2	26.6	0	24.8
Gizmo	Familiar	Whines	2	M	0	40.2	0	0	23.2	22.2	0	20.8
Elrond	Stranger	Whines	2	M	2	0	0	0	8.8	4.6	0	6
CHARLy	Control	Artificial control sounds	1	M	0.2	39.8	0	27	1.6	0.8	0	7
Yori	Control	Artificial control sounds	1	M	1.6	40.2	0	0.8	27.2	22	4.6	8
Aiko	Stranger	Whines	1	M	4.8	34.6	0	5.6	16.8	1.6	0	3.4
Toivo	Familiar	Whines	3	M	0	0	0	0	25.8	0	0	2.6
Jessy	Familiar	Whines	3	F	5.4	0	0	0	31.2	0.4	0	8

## Sheet: Cortisol
ID	Sex	Session	Conditions	Type	Cortisol_Diff_Before/After
Achuk	F	3	Control	Artificial control sounds	1
Aiko	M	3	Control	Artificial control sounds	-0.22
Bounty	F	1	Control	Artificial control sounds	-0.45
Charlie	M	2	Control	Artificial control sounds	0.72
CHARLy	M	1	Control	Artificial control sounds	1.67
Cookie	M	3	Control	Artificial control sounds	0.49
Elrond	M	1	Control	Artificial control sounds	0.37
Funny	F	2	Control	Artificial control sounds	0.72
Gizmo	M	1	Control	Artificial control sounds	-0.32
Jessy	F	1	Control	Artificial control sounds	0.56
Lizzy	F	2	Control	Artificial control sounds	0.96
Neela	F	3	Control	Artificial control sounds	1.44
Toivo	M	2	Control	Artificial control sounds	-0.32
Xena	F	3	Control	Artificial control sounds	-0.1
Yori	M	1	Control	Artificial control sounds	0.63
Achuk	F	2	Familiar	Whines	-1.04
Aiko	M	2	Familiar	Whines	-0.36
Bounty	F	2	Familiar	Whines	0.23
Charlie	M	1	Familiar	Whines	-0.45
CHARLy	M	2	Familiar	Whines	3.22
Cookie	M	1	Familiar	Whines	-1.19
Elrond	M	3	Familiar	Whines	-0.73
Funny	F	1	Familiar	Whines	1.95
Gizmo	M	2	Familiar	Whines	-0.17
Jessy	F	3	Familiar	Whines	0.04
Lizzy	F	3	Familiar	Whines	0.02
Neela	F	1	Familiar	Whines	1.18
Toivo	M	3	Familiar	Whines	-0.28
Xena	F	1	Familiar	Whines	0.91
Yori	M	3	Familiar	Whines	-3.34
Achuk	F	1	Stranger	Whines	1.44
Aiko	M	1	Stranger	Whines	-2.99
Bounty	F	3	Stranger	Whines	0.5
Charlie	M	3	Stranger	Whines	-1.08
CHARLy	M	3	Stranger	Whines	2.85
Cookie	M	2	Stranger	Whines	-1.22
Elrond	M	2	Stranger	Whines	0.46
Funny	F	3	Stranger	Whines	-0.07
Gizmo	M	3	Stranger	Whines	-0.46
Jessy	F	2	Stranger	Whines	0.79
Lizzy	F	1	Stranger	Whines	0.14
Neela	F	2	Stranger	Whines	3.09
Toivo	M	1	Stranger	Whines	0.49
Xena	F	2	Stranger	Whines	0.86
Yori	M	2	Stranger	Whines	2.87
